# Supplementary material for: Maximizing Wine Antioxidants: Yeast’s Contribution to Melatonin Formation
Source: Antioxidants (Basel). 2024 Jul 29;13(8):916. doi: 10.3390/antiox13080916 (PMC11351232; doi:10.3390/antiox13080916)
Supplement: Supplementary file 1 [file antioxidants-13-00916-s001.zip]

Archive with 1 entries (1 files):
- antioxidants-3089882-supplementary.pdf
